# Supplementary material for: Fpr2−/− Mice Developed Exacerbated Alcohol-Associated Liver Disease
Source: Biology (Basel). 2023 Apr 23;12(5):639. doi: 10.3390/biology12050639 (PMC10215685; doi:10.3390/biology12050639)
Supplement: Supplementary file 1 [file biology-12-00639-s001.zip]

Archive with 1 entries (1 files):
- biology-2235164-supplementary.pdf
